# Supplementary material for: Characterization of the Secretome of a Specific Cell Expressing Mutant Methionyl-tRNA Synthetase in Co-Culture Using Click Chemistry
Source: Int J Mol Sci. 2022 Jun 10;23(12):6527. doi: 10.3390/ijms23126527 (PMC9223471; doi:10.3390/ijms23126527)
Supplement: Supplementary file 1 [file ijms-23-06527-s001.zip]

Archive with 2 entries (2 files):
- Supplementary Figures.pdf
- Table_S1_Shin.xlsx
